# Supplementary material for: Salivary Detection of Zika Virus Infection Using ATR-FTIR Spectroscopy Coupled with Machine Learning Algorithms and Univariate Analysis: A Proof-of-Concept Animal Study
Source: Diagnostics (Basel). 2023 Apr 17;13(8):1443. doi: 10.3390/diagnostics13081443 (PMC10137856; doi:10.3390/diagnostics13081443)
Supplement: Supplementary file 1 [file diagnostics-13-01443-s001.zip]

Archive with 1 entries (1 files):
- diagnostics-2238833-supplementary.pdf
